# Supplementary material for: Nurses’ Experiences with Spiritual Care in Paediatric Palliative Care: A Systematic Review
Source: Healthcare (Basel). 2026 Jul 4;14(13):1994. doi: 10.3390/healthcare14131994 (PMC13361994; doi:10.3390/healthcare14131994)
Supplement: Supplementary file 1 [file healthcare-14-01994-s001.zip]

Archive with 1 entries (1 files):
- healthcare-4354814-supplementary.pdf
